# Supplementary material for: Residual Levels of Mercury, Cadmium, Lead and Arsenic in Some Commercially Key Species from Italian Coasts (Adriatic Sea): Focus on Human Health
Source: Toxics. 2022 Apr 28;10(5):223. doi: 10.3390/toxics10050223 (PMC9144595; doi:10.3390/toxics10050223)
Supplement: Supplementary file 1 [file toxics-10-00223-s001.zip]

Archive with 1 entries (1 files):
- toxics-1682739-supplementary.pdf
